# Supplementary material for: Biodegradation of Cyanide-Based Compounds by Rhodanese Produced from Kocuria rhizophila Under Submerged Fermentation and Its Role in Environmental Detoxification
Source: Molecules. 2026 Mar 10;31(6):915. doi: 10.3390/molecules31060915 (PMC13029668; doi:10.3390/molecules31060915)
Supplement: Supplementary file 1 [file molecules-31-00915-s001.zip]

Archive with 1 entries (1 files):
- molecules-4127599-supplementary.pdf
